# Supplementary material for: Cardiac Hypertrophy in Pregnant Rats, Descendants of Fructose-Fed Mothers, an Effect That Worsens with Fructose Supplementation
Source: Foods. 2024 Sep 18;13(18):2944. doi: 10.3390/foods13182944 (PMC11431301; doi:10.3390/foods13182944)
Supplement: Supplementary file 1 [file foods-13-02944-s001.zip]

Archive with 3 entries (3 files):
- manuscript.v8-Table S1.pdf
- Raw data of Figures.pdf
- Raw data of Table 1.pdf
